# Supplementary material for: Kinetics of Colour Development during Frying of Potato Pre-Treated with Pulsed Electric Fields and Blanching: Effect of Cultivar
Source: Foods. 2021 Sep 28;10(10):2307. doi: 10.3390/foods10102307 (PMC8535209; doi:10.3390/foods10102307)
Supplement: Supplementary file 1 [file foods-10-02307-s001.zip]

Archive with 1 entries (1 files):
- foods-1379749-supplementary.pdf
